# Supplementary material for: A Large Video Set of Natural Human Actions for Visual and Cognitive Neuroscience Studies and Its Validation with fMRI
Source: Brain Sci. 2022 Dec 29;13(1):61. doi: 10.3390/brainsci13010061 (PMC9856703; doi:10.3390/brainsci13010061)
Supplement: Supplementary file 1 [file brainsci-13-00061-s001.zip]

Archive with 1 entries (1 files):
- brainsci-2100387-supplementary.pdf
